# Supplementary material for: Schoolbook Texts: Behavioral Achievement Priming in Math and Language
Source: PLoS One. 2016 Mar 3;11(3):e0150497. doi: 10.1371/journal.pone.0150497 (PMC4777530; doi:10.1371/journal.pone.0150497)
Supplement: S1 Dataset — (XLSX) [file pone.0150497.s001.xlsx]

## Sheet: Experiment1, Level2
S1 Data Experiment 1
ID	Age	gender (0 = female)	baseline task solved (mean)	prime (-1 neutral)	Feedback (0 = no fb, 1 = ind. RN, 2 = soc. RN)	Task solved (mean)	recognition (number correct)
1	22	0	3.5	-1	1	6.0625	4
2	26	0	3	-1	2	3.8125	10
3	23	0	4	-1	0	5.75	14
4	19	1	8	1	2	9.25	15
5	25	1	9.5	1	1	12.625	11
6	25	0	3	1	0	4.75	13
7	25	1	11	-1	2	9.3125	15
8	19	1	4.5	1	2	4.25	16
9	21	0	3.5	-1	2	3.375	16
10	28	0	5	1	2	5.5625	15
11	24	1	6	-1	1	7.0625	13
12	28	0	3	-1	1	2.1875	6
13	20	1	5	1	0	5.4375	14
14	21	0	5	-1	1	6.25	16
15	25	1	8.5	1	1	9.8125	10
16	21	0	5	1	0	5.6875	16
17	24	0	4	1	2	5.625	13
18	21	0	3	1	0	3.375	14
19	23	0	4.5	-1	0	3.0625	12
20	23	0	5.5	-1	0	6.375	13
21	19	0	4	-1	0	5.0625	13
22	24	0	1.5	1	0	3.25	10
23	20	0	4.5	1	0	5.0625	11
24	25	0	7.5	-1	2	7.5625	10
25	21	0	6	-1	1	6.0625	8
26	27	1	5.5	1	2	7.375	16
27	20	0	4	-1	1	6.125	14
28	21	0	3.5	-1	1	4.5	15
29	19	0	3.5	-1	0	3.375	15
30	23	0	4.5	-1	1	4.6875	15
31	23	1	5	-1	1	4.9375	15
32	26	0	2.5	1	0	3.3125	14
33	27	1	4	1	2	6.0625	13
35	25	1	1	-1	1	3.0625	14
37	26	0	7.5	1	2	7.625	14
38	26	0	6	1	0	5.8125	13
39	21	0	6	1	0	5.1875	14
40	25	0	1	-1	1	2.9375	14
41	23	1	4	1	1	5.1875	15
42	22	0	3	-1	2	3.5	15
43	21	0	1.5	-1	1	2.625	14
44	23	0	5	-1	1	5.3125	13
45	21	0	4.5	1	1	6.5	13
46	26	0	5	-1	2	5.5625	12
47	25	1	5.5	1	2	7.6875	15
49	25	0	4.5	-1	2	5.5	16
50	28	1	6	-1	2	4.1875	15
51	24	0	5.5	1	2	7.0625	7
52	24	1	6.5	-1	2	4.9375	10
53	21	0	4	-1	1	5.6875	12
54	22	1	6.5	1	2	8.125	8
56	23	0	2	1	1	2.8125	14
57	24	0	9	-1	2	8.6875	14
58	20	0	3.5	-1	0	3.3125	14
60	26	0	4.5	1	0	7.1875	13
61	26	0	9	-1	0	7.8125	16
62	34	0	5	-1	1	5.875	16
63	26	0	1	-1	0	2.5625	14
64	26	1	5.5	1	1	9	14
65	28	0	3	1	0	2.4375	11
66	23	0	2	1	0	4.125	10
67	25	0	1.5	-1	0	3.625	13
70	22	0	5.5	1	0	5.8125	13
71	24	0	3	1	0	3.375	11
72	19	0	1.5	-1	2	1.3125	9
73	27	1	7.5	1	2	7.25	14
74	26	1	6	1	2	7.9375	13
75	22	0	4.5	-1	1	6.1875	16
76	24	1	4.5	-1	0	4.3125	13
77	21	0	4.5	1	1	6.125	13
78	26	1	8.5	-1	2	10.0625	15
79	23	1	6	1	0	6.4375	15
80	29	1	3.5	-1	2	4.5	15
81	29	0	5	-1	2	7.4375	14
82	20	0	3	1	2	2.5625	14
83	21	1	5	-1	0	5.25	14
84	23	0	3	1	2	3.4375	11
86	21	1	3.5	1	0	6.0625	8
87	22	1	7.5	-1	0	11.1875	14
88	21	0	6	-1	1	8.5	15
89	19	0	5.5	-1	0	6.8125	15
90	21	1	3.5	-1	0	5.875	14
91	22	0	3.5	-1	2	3.625	14
92	22	0	3	1	0	4.0625	11
93	22	0	4	-1	0	4.375	16
94	21	0	5	1	2	5.4375	14
95	21	0	6	-1	2	5.5	16
96	24	0	3.5	-1	2	4.8125	13
97	22	0	4.5	1	1	4.1875	11
98	21	0	4.5	-1	1	3.375	13
99	30	0	5	1	0	7.5	14
100	21	0	4.5	-1	0	3.75	16
101	23	0	7.5	-1	0	6.75	15
102	23	1	11	1	1	11.9375	12
103	19	0	8	-1	0	9.0625	13
104	21	0	4.5	1	2	4.625	14
105	23	0	6	1	1	8	15
106	22	0	7	1	1	8.8125	16
107	24	0	3.5	1	1	4	13
108	27	0	2	-1	0	2.75	13
109	23	1	7.5	1	1	8.8125	15
110	19	1	5.5	1	0	6.1875	14
111	25	1	6	1	2	8	16
112	20	0	3	-1	2	4.8125	14
113	20	0	3.5	1	2	7.5625	15
114	19	0	3	1	2	4.8125	10
115	27	0	6.5	-1	0	6.6875	13
116	21	0	7	-1	2	7.5625	14
117	20	0	3.5	1	2	4.6875	12
118	25	0	4	-1	0	3.75	13
119	24	1	4.5	-1	2	6.0625	9
120	26	0	4	1	1	5.3125	13
121	23	0	6	-1	1	8.6875	13
122	21	0	6	-1	2	5.125	14
123	22	0	1	1	1	3	15
124	29	1	6	-1	1	6.5625	12
125	23	1	5.5	1	2	4.75	9
126	23	1	2.5	1	2	4.0625	15
127	24	0	5	-1	1	6.3125	13
128	26	0	8.5	1	1	9.4375	14
129	25	0	2	1	1	3	12
130	24	0	9	-1	2	10.3125	11
131	21	0	3.5	-1	1	4.625	15
132	24	0	4.5	1	2	4.0625	16
133	26	0	5.5	1	1	5.5625	15
134	23	1	3	-1	1	4	14
135	28	0	2.5	1	2	4	15
136	24	0	4	1	1	6.375	16
137	24	0	1	-1	0	0.875	14
139	22	1	6	1	1	6.5625	8
140	22	0	3.5	-1	1	3.9375	13
141	20	1	5.5	1	1	7	14
142	23	0	4.5	1	0	4	15
143	22	0	4.5	1	0	3.875	8
144	20	0	4	1	1	6.1875	14
145	23	0	4	-1	1	6.125	13
146	21	0	4	-1	1	5.3125	15
147	21	1	11.5	-1	0	11.5333	10
149	24	0	4.5	-1	1	6.0625	13
150	26	0	5.5	-1	1	7.3125	14
151	27	0	4.5	1	2	6.5625	13
152	26	0	5	-1	0	5	11
153	21	0	6	1	1	6.25	13
154	23	0	4	1	2	5.25	11
155	31	1	4	-1	1	5.6875	11
156	25	1	5	1	2	5.73333	10
157	29	0	3	-1	2	3.8125	12
158	25	1	3	1	0	4.5	9
159	24	1	4	-1	1	5.9375	14
160	22	1	4	-1	2	3.86667	12
161	22	1	6	1	2	7.875	16
162	23	0	6.5	-1	1	8.25	14
163	25	1	9	1	0	12.0625	16
164	22	0	5	1	1	7.5	10
165	21	1	8	1	2	12.9375	10
166	21	1	2	-1	1	4.625	9
167	19	1	3.5	1	1	4.6875	14
168	26	1	4	-1	0	5.25	14
169	21	0	4	1	1	4.5	16
