# Supplementary material for: Schoolbook Texts: Behavioral Achievement Priming in Math and Language
Source: PLoS One. 2016 Mar 3;11(3):e0150497. doi: 10.1371/journal.pone.0150497 (PMC4777530; doi:10.1371/journal.pone.0150497)
Supplement: S2 Dataset — (XLSX) [file pone.0150497.s002.xlsx]

## Sheet: Experiment2, Level2
S2 Data Experiment 2
ID	Sample (-1 = high school)	Age	gender (0 = female)	baseline (sum number of tasks)	prime (-1 neutral)	Feedback (0 = no fb, 1 = ind. RN, 2 = soc. RN)	Task solved (mean)	recognition (number correct)
4	-1	15	-1	8	-1	2	10.5	19
5	-1	14	-1	8	1	2	7.8	17
6	-1	14	-1	10	-1	1	7	19
7	-1	15	-1	10	-1	0	9.2	20
8	-1	16	-1	10.5	-1	0	5.3	17
9	-1	15	-1	10.5	1	0	8.5	16
11	-1	14	-1	19	-1	1	21.3	17
12	-1	14	-1	8.5	-1	2	6.8	18
14	-1	15	-1	13.5	1	2	14.3	18
15	-1	17	-1	11	-1	2	6.9	16
16	-1	16	1	8	-1	1	7.3	16
17	-1	16	-1	6	1	0	6.4	15
18	-1	15.4321	-0.1807	9	-1	0	11.9	20
19	-1	16	-1	10.5	1	1	13.5	19
20	-1	17	1	9	1	1	9.8	17
23	-1	14	1	9.5	1	1	12.9	18
24	-1	14	1	9.5	1	2	7.6	19
25	-1	15	1	5.5	-1	1	6	18
26	-1	15	1	10	-1	1	6.9	18
27	-1	15	-1	9	-1	0	7.5	18
28	-1	16	-1	8	-1	1	8.7	19
30	-1	16	-1	9.5	-1	0	9.8	18
31	-1	16	-1	13.5	1	2	18.3	19
32	-1	14	-1	10.5	-1	2	6.8	14
33	-1	15	1	7	-1	1	7.6	15
34	-1	16	-1	7.5	-1	1	7.7	12
35	-1	14	1	10	-1	1	8.3	18
36	-1	14	-1	9	-1	2	8.1	19
37	-1	14	-1	6	1	1	9.8	16
38	-1	15	-1	7.5	-1	1	8.6	18
39	-1	16	1	9.5	1	0	6	15
40	-1	16	1	1.5	1	0	3.7	18
41	-1	15	1	10.5	-1	1	12.1	19
42	-1	16	-1	14	1	0	9.5	16
43	-1	15	-1	7.5	1	2	6.2	19
44	-1	15	-1	8.5	1	1	12.4	14
45	-1	15	1	14	1	1	9.6	13
46	-1	14	-1	16.5	1	2	22.3	15
47	-1	18	1	5.5	1	1	7	16
48	-1	16	1	12.5	1	0	11.7	15
49	-1	16	-1	12.5	1	2	11.3	17
50	-1	15.4321	-0.1807	10.5	-1	2	6.6	19
51	-1	15	1	7.5	1	1	6.6	14
53	-1	15	1	8	-1	2	7.5	16
54	-1	15	-1	8.5	-1	2	12.3	17
55	-1	15	1	9.5	1	0	10.5	19
56	-1	15	-1	10.5	-1	1	6.8	19
57	-1	16	1	7.5	1	2	7.3	14
58	-1	17	1	11	1	0	9	17
59	-1	15	-1	9	-1	2	10.5	19
60	-1	15	-1	10.5	1	1	11.7	20
61	-1	15.4321	-0.1807	7.5	1	0	7.4	16.71
62	-1	15	-1	8	-1	1	5.6	18
63	-1	16	1	7	1	2	8.7	13
64	-1	17	1	12	1	2	13.1	16
65	-1	15	1	13	1	0	11.3	16
66	-1	15	1	6	1	0	6.5	17
67	-1	17	-1	8	1	2	10.4	12
68	-1	15	-1	7.5	1	2	8.3	12
69	-1	14	-1	10	1	1	12.2	16
70	-1	15.4321	-0.1807	14.5	1	0	14.2	20
71	-1	16	-1	9	1	2	5	19
72	-1	15	1	9	1	0	10.2	19
73	-1	16	-1	6	1	0	5.5	19
74	-1	17	1	8.5	-1	0	10.4	17
75	-1	16	-1	17	-1	1	14.8	20
76	-1	16	1	8	1	0	7.1	16
77	-1	15	1	8.5	-1	0	6.3	17
78	-1	17	1	7.5	1	1	8.5	13
79	-1	15	1	10	-1	2	13.5	20
80	-1	14	-1	7.5	1	2	8	11
82	-1	16	-1	11	-1	0	14.7	18
85	-1	16	-1	9.5	1	1	12.7	17
86	-1	16	-1	14.5	-1	1	14	18
87	-1	16	1	13	1	2	16.2	16
88	-1	16	-1	15.5	-1	0	16.7	17
89	-1	16	-1	15	1	2	15.7	20
90	-1	16	-1	13.5	1	0	14	11
91	-1	16	-1	12.5	-1	1	10.5	14
92	-1	16	-1	6.5	-1	0	7.3	17
94	-1	14	-1	10.5	1	2	9.5	17
95	-1	14	1	10	-1	1	10.1	19
96	-1	15	-1	7	-1	2	6.4	19
98	-1	18	-1	6	1	2	10.3	19
99	-1	16	1	9.5	-1	1	10.5	14
100	-1	16	1	6.5	-1	2	7.3	7
102	1	21	-1	11	1	2	8.7	17
103	1	23	1	11.5	-1	0	12.3	18
104	1	26	-1	5	-1	1	4.6	18
105	1	23	1	12	-1	2	13.8	17
106	1	32	1	13	-1	2	14.5	17
107	1	26	-1	12.5	-1	2	17.8	18
108	1	24	-1	11	-1	1	11.4	14
109	1	27	1	11.5	-1	2	14.6	13
110	1	25	-1	10	1	2	11.4	19
111	1	25	-1	6.5	1	2	6.3	17
112	1	23	-1	7.5	1	1	10.7	20
113	1	23	-1	12	-1	0	13.7	19
114	1	22.95	-0.375	3.5	1	0	3.8	20
115	1	18	-1	10.5	-1	0	10.9	19
117	1	21	-1	22.5	-1	2	27.9	18
118	1	20	-1	10	1	1	15.8	18
119	1	19	-1	17.5	1	0	17.5	17
120	1	25	1	7.5	-1	2	6.1	14
121	1	19	-1	11	1	0	12.3	17
122	1	22	1	12.5	-1	0	14.6	17
123	1	25	-1	16	1	0	17.3	20
124	1	22	-1	10	1	2	15.2	13
125	1	20	1	11.5	1	1	10.4	20
126	1	24	-1	4.5	1	0	3.6	17
127	1	21	-1	12	1	2	9.5	17.4699
128	1	20	-1	9.5	-1	0	8.5	17
129	1	19	-1	8.5	-1	2	7.2	19
130	1	22.95	-0.375	9	1	2	11.1	18
131	1	25	1	9.5	1	0	12.1	16
132	1	21	-1	13	1	2	14.4	19
133	1	22	-1	9.5	1	2	14.3	19
134	1	29	-1	10	1	2	12.8	18
135	1	28	1	4	1	0	3.4	19
136	1	26	-1	8.5	-1	1	7.9	20
140	1	25	-1	18.5	1	1	18.5	18
141	1	26	-1	13.5	1	1	16.3	19
142	1	20	-1	10.5	1	1	12	16
143	1	27	1	9	1	2	12.3	17
144	1	22	-1	4	-1	2	3.7	19
145	1	22	-1	5	-1	2	6.3	16
146	1	25	-1	8	1	1	11.1	10
147	1	21	-1	14	1	2	13.2	18
148	1	25	1	12	1	1	16.7	18
149	1	26	1	10.5	-1	1	13.1	18
150	1	20	1	12.5	1	0	16.7	19
152	1	24	-1	22	1	1	27.7	16
153	1	19	-1	11	-1	0	10.4	20
154	1	20	-1	8.5	1	0	12.1	20
155	1	20	-1	11.5	-1	2	12.7	19
156	1	19	-1	8.5	-1	0	8.6	19
158	1	25	-1	13.5	-1	2	18	20
159	1	24	-1	10.5	1	0	11.9	16
161	1	19	-1	10.5	1	2	9	17
162	1	22.95	-0.375	11	1	2	10.3	20
163	1	23	-1	10	-1	1	12.1	15
164	1	26	1	13.5	-1	0	17.7	19
165	1	23	-1	10.5	-1	0	13.2	20
166	1	25	1	8	-1	0	7.3	17
167	1	19	-1	8.5	1	0	14.1	15
168	1	22	-1	12	1	2	13.2	13
169	1	24	-1	10	-1	0	7.7	17
170	1	22	-1	9	-1	2	12.8	17
171	1	25	-1	12	1	0	17	19
172	1	23	1	7	1	2	12.2	14
174	1	22	-1	32.5	1	2	35.6	16
175	1	22.95	-0.375	9	-1	2	12.5	20
176	1	23	1	6	-1	0	9.4	17
177	1	25	-1	5.5	1	1	6.3	19
179	1	21	1	9.5	1	1	17.2	18
180	1	23	1	11	1	1	12.9	20
182	1	24	1	16.5	1	1	21.2	19
183	1	25	-1	6.5	1	1	6.7	18
184	1	22	1	9	1	0	11.1	18
185	1	23	-1	10	1	2	13.9	17
186	1	21	-1	11	1	0	12.9	16
187	1	22	1	18	1	1	15.8	16
189	1	22	-1	14.5	1	1	21.8	16
190	1	26	-1	8.5	1	2	5.9	18
191	1	26	-1	9.5	-1	2	13.1	16
192	1	20	1	19	-1	0	18.1	18
194	1	21	-1	15	-1	2	18.8	17
195	1	20	-1	8	-1	0	11.3	20
196	1	23	1	9	-1	2	7	9
197	1	22	1	7	1	2	3.9	19
